# Supplementary material for: Negative regulation of lymphangiogenesis by Tenascin-C delays the resolution of inflammation
Source: iScience. 2025 Jan 6;28(2):111756. doi: 10.1016/j.isci.2025.111756 (PMC11803235; doi:10.1016/j.isci.2025.111756)
Supplement: Table S1. Top pathways enriched in lymphedematous mouse tail tissues compared to normal tail tissues, related to Figure 1 [file mmc2.xlsx]

## Sheet: Sheet1
BP			Adjusted p-value
	Immune system process		2e-09
	Inflammatory response		5.3e-07
	Innate immune response		1e-05
	Negative regulation of inflammatory response		0.0011
	Chemotaxis		0.0011
CC
	Extracellular region		1.5e-19
	Extracellular space		1.6e-18
	Extracellular matrix		4.6e-08
	Cell surface		1.4e-06
	Collagen trimer		3.7e-06
CP
	Extracellular matrix structural constituent		1.2e-05
	Protein binding		3.9e-05
	Identical protein binding		0.0003
	Extracellular matrix structural constituent conferring tensile strength		0.0047
	Fibronectin binding		0.0058
			0.021
