# Supplementary material for: Negative regulation of lymphangiogenesis by Tenascin-C delays the resolution of inflammation
Source: iScience. 2025 Jan 6;28(2):111756. doi: 10.1016/j.isci.2025.111756 (PMC11803235; doi:10.1016/j.isci.2025.111756)
Supplement: Table S2. Gene expression in lymphedematous mouse tail tissues compared to normal tail tissues, related to Figure 1 [file mmc3.xlsx]

## Sheet: Sheet1
Gene	logFC	FDR
S100a8	4.52	4.4318
S100a9	4.67	4.4318
B2m	3.08	4.34008
Wdr18	2.91	4.12205
Ppp1r14b	4.22	3.93442
Fcer1g	2.24	3.83863
Ifitm1	2.34	3.80217
Lcn2	2.77	3.77469
Ctla2a	2.9	3.61225
Cdc25a	2.53	3.60171
2610528A11Rik	2.66	3.56735
Prkcz	2.06	3.56035
Lyz2	2.39	3.56035
Ptx3	2.64	3.56035
Alox5ap	2.18	3.56035
Nt5e	1.98	3.48945
Stfa1	2.4	3.41206
Sprr2a3///Sprr2a1	2.4	3.41016
Stfa3	2.3	3.34486
Irf7	1.86	3.20768
Tlr2	1.72	3.20768
Krtap13	-1.8	3.14539
Sssca1	2.06	3.13602
Srgn	1.82	3.13265
C3	2.02	3.09892
Rarres2	1.71	3.08286
Tnc	2.48	3.03991
C1qa	1.88	3.01619
Rac2	1.76	3.00529
Selenbp1	-1.56	2.882
Cyba	1.58	2.87199
Erdr1	1.63	2.86255
Acoxl	-1.89	2.86255
Dnaja1	2.3	2.82287
C1qc	1.56	2.74088
Dennd1b	-1.41	2.74088
Svep1	1.51	2.74088
Chil4	2.02	2.72557
Gm10252///Ftl1	1.57	2.71456
Plac8	2.16	2.71456
Coro1a	1.8	2.71456
C1qtnf3	1.88	2.7109
Hdc	1.73	2.67762
Tmsb10	1.52	2.67762
Slc28a2	1.68	2.67113
Lyn	1.73	2.65092
Lcp1	1.98	2.65064
Sepp1	1.66	2.6426
Tmem176b	1.39	2.63184
Lox	1.61	2.63182
Nelfe///Cfb	1.81	2.6042
Col8a1	1.84	2.6042
Socs3	1.34	2.5966
Txndc5	1.42	2.59069
Cyth4	1.53	2.58904
C78278	-1.51	2.5887
Zpr1	1.56	2.58749
Lgals1	1.71	2.58749
Tssk3	-1.49	2.58749
Ms4a6b	2.42	2.58704
Cald1	1.68	2.58704
Ifitm3	2.12	2.58031
Sebox	1.63	2.57528
H2-D1	1.69	2.57224
Ccl6	1.5	2.57026
2310034C09Rik	-1.82	2.56777
Ctsc	1.36	2.52472
Col5a2	1.44	2.51187
Bgn	1.56	2.50461
Csrp2	1.28	2.50378
Ctsz	1.35	2.49601
Pou3f2	-1.67	2.49601
Ctsb	1.56	2.48331
Ciart	-1.77	2.4573
Cd53	1.61	2.4573
Ms4a6d	1.71	2.42719
Ctnnbip1	-1.3	2.41022
Cd52	1.61	2.4078
1700022H16Rik	-1.5	2.38174
Stard8	-1.36	2.37294
Tecpr1	1.18	2.37294
Alox12e	-1.67	2.37294
Gnl2	1.36	2.36116
Tmem176a	1.61	2.36116
Prr22	-1.36	2.36116
Mfap4	1.21	2.36116
Mia3	-1.52	2.35851
Zmynd19	-1.91	2.35024
Plek	1.55	2.35024
Marcks	1.26	2.34935
Rpl7	-1.56	2.34935
Aif1	1.39	2.34935
Slc35b2	1.79	2.34935
Pgk2	1.4	2.32673
Traf4	1.25	2.32673
Trdn	1.22	2.32474
Wnt7a	-1.79	2.30595
LOC547349///5430410E06Rik///H2-L///H2-K1///H2-D1	1.54	2.30263
Ifit1	1.3	2.3008
Myeov2	1.68	2.29291
Lgmn	1.46	2.28317
Aatk	-1.48	2.28271
Akap2	1.26	2.27682
Mxd4	-1.13	2.27254
Ptma	2.12	2.26304
Cox6b1	-1.67	2.26304
Igtp	2.81	2.26304
Cdkn2b	-1.29	2.25457
4930542C16Rik	-1.46	2.25407
Atp2a2	-1.38	2.25407
Sdhd	1.36	2.25407
Trim30d	1.16	2.25407
Trim35	-1.15	2.24951
Pck2	-1.47	2.2495
Slc7a3	-1.61	2.24764
Arhgdib	1.37	2.23906
C2cd2	-1.26	2.23864
Ocln	-1.13	2.23347
1700025G04Rik	-1.1	2.21633
Fam49b	1.26	2.213
Ppm1d	-1.32	2.213
Cthrc1	1.43	2.20204
Ifngr1	1.44	2.19721
Lst1	1.23	2.19219
Aff4	-1.27	2.19219
Syngr1	1.09	2.18401
Mrps31	-1.1	2.17752
Itm2a	1.48	2.1764
Gk5	-1.57	2.17337
Ccr4	1.3	2.16026
Cxcl12	1.17	2.14874
Mitf	-1.72	2.14624
Fhl2	1.27	2.14624
F2r	1.43	2.14202
Fth1	1.29	2.13436
Pnp	1.77	2.13403
C77068	-1.36	2.12934
Kpna1	-1.4	2.12934
Tpm2	1.23	2.12456
Calb1	-1.04	2.12265
Oxct1	1.46	2.10684
Reg3g	1.4	2.10667
Csta1	1.4	2.10541
Skap2	-1.13	2.10504
Col12a1	1.41	2.09803
Nanog	-1.17	2.09657
Dynlt1c///Dynlt1f	1.01	2.09657
Renbp	1.12	2.09657
Dnajb5	1.56	2.09582
Inpp5d	1.47	2.09279
Relt	-1.14	2.08641
Ankrd33b	-1.56	2.08536
Slx1b	-1.17	2.08059
Cybb	1.2	2.07776
Sdhaf3	-1.7	2.07109
Pcp2	-1.09	2.06737
Ehhadh	1.23	2.06663
Mmaa	-1.48	2.06392
4930550L05Rik///Fbxw2	-1.32	2.06392
Col4a2	1.21	2.05919
Mt1	1.27	2.05642
Capg	1.07	2.05242
Hexa	1.18	2.05242
Rptn	1	2.05168
St13	1.1	2.05149
Micall1	-1.03	2.04797
Gm10840///Limd2	1.55	2.0444
Arrdc2	-1.32	2.0377
Unc93b1	1.16	2.03693
Aqp1	1.2	2.03616
Impa1	1.35	2.0354
Picalm	-1.42	2.03342
Tfpi	1.21	2.02612
Calm1	1.02	2.02612
Cnn2	-1.16	2.02612
Ccl7	1.07	2.02579
Esd	1.14	2.02339
Atxn7l1	1.06	2.01043
Lsp1	0.99	2.01015
Khdc1b	-1.19	2.00995
Sat1	1.54	2.00949
Dynlt1f///Dynlt1b	1.61	2.00833
Ndn	1.12	2.0069
Nle1	-1.05	2.00687
Rgs2	1.21	2.00525
1700007H22Rik	-1.11	1.99889
Usp33	1.07	1.99889
Gzmb	-1.03	1.99603
Ncf4	1.19	1.99598
Syngr3	1.05	1.99559
1700029K24Rik///Eno3	1.06	1.99234
Zfp821///Ccdc7b	-1.26	1.99021
Cd46	-0.956	1.98976
Ifitm2	1.13	1.98932
Rnase1	1.1	1.98848
Slurp2	-1.5	1.9792
Tpi1	1.07	1.9792
Snx32	1.47	1.9792
Bicc1///4930533K18Rik	1.17	1.97848
Serpinb3a	1.03	1.97841
Flot1	1.19	1.97489
Tmub2	-0.962	1.97475
Vim	1.3	1.9678
Oas1c	-0.989	1.96708
Slpi	1.8	1.96708
Cd44	1.14	1.96708
Pf4	1.07	1.96708
Clec4n	1.57	1.96048
H2-Aa	1.97	1.95845
Lta	-1.31	1.954
Tmem119	-1.11	1.94564
Efemp2	1.3	1.94564
A330105O20Rik///Golga4	-1.01	1.93895
Prcp	1.39	1.93895
Cystm1	1.45	1.93052
Spink4	1.51	1.92986
Entpd1	1.13	1.92869
Hnrnpu	-1.41	1.92644
Slc16a11	-1	1.92628
Col5a1	1.08	1.92628
Sec24d	1.02	1.92628
Ftl1	1.28	1.92628
Apoe	-1.08	1.92566
Tmem236	-1.05	1.92154
Pfkfb3	0.988	1.91729
Cbr2	1.04	1.91635
Cuedc2	0.959	1.91508
Ctla2b	1.21	1.90331
Arpc3	1.12	1.90126
Chsy1	-1.27	1.90126
St6galnac4	1.05	1.8956
Sec14l4	-1.26	1.88471
Acox3	-1.04	1.88356
Btbd17	-0.921	1.88356
Gm10589///Pik3c2a	-1.49	1.88316
Aldh3a1	-1.03	1.88213
Dhx57	-0.983	1.87708
Wdr1	-1.41	1.87389
Incenp	-1.1	1.87389
Gpm6b	1.13	1.87389
Wdr83os	1.16	1.87389
Tpm1	1.09	1.87389
Fabp5	1.11	1.87039
Col4a1	1.06	1.86645
Hnrnpa1	0.963	1.86581
Selp	1.06	1.86581
Mcrs1	-0.93	1.86374
2900022M12Rik///Runx1	-0.961	1.85707
Ccl3	1.07	1.85605
Gngt2	1	1.85605
Txlna	1.11	1.85442
Mfap2	1.01	1.85442
Gusb///Aebp1	1.37	1.85436
Lipt1	-0.946	1.85436
Fetub	1.31	1.85436
Snx5	0.948	1.85141
Fbln1	1.37	1.85138
Htatip2	-0.981	1.85129
Samhd1	1.43	1.84835
Gpihbp1	1.06	1.84835
Dnajc13	1.04	1.84835
Szrd1	1.21	1.8481
1110064A23Rik	-1.08	1.8481
Sepw1	1.29	1.84618
Col27a1	1.34	1.84618
Pygb	-1.65	1.84618
Bglap	-1.29	1.84608
Scmh1	-0.958	1.84608
Il12a	-1.27	1.84454
Kap	-1.25	1.84223
Oog3	-1.02	1.8405
Xrcc3	-0.949	1.83136
Lyzl1	-1.01	1.82837
Epcam	-1.08	1.82751
Trim46	0.945	1.82699
C79946	0.905	1.82687
Nop58	-1.24	1.82303
Elovl6	-1.39	1.82162
Cmtm3	1.31	1.82162
Cilp2	-1.03	1.82057
Igbp1b	-1.05	1.81727
Ndufab1	0.923	1.81727
Laptm5	1.34	1.81727
Nudt4	-0.936	1.81727
Tnfaip6	1.05	1.8156
Bbip1	-1.17	1.8151
1700027F06Rik	-0.963	1.81296
Bsg	0.935	1.80552
Mob3a	1.14	1.80552
Unc13c	-1.53	1.80041
4930406D14Rik	1	1.79504
Dag1	-1.44	1.7944
Abcd1	0.917	1.7944
Arrdc4	-0.931	1.7944
Tmsb4x	0.932	1.7944
Mpp1	1.07	1.7944
Nrp1	1.59	1.79433
Stim1	1.23	1.78945
Cotl1	1.13	1.78838
Psmb10	1.09	1.78156
Runx1t1	1.38	1.77828
Cxcl16	1.52	1.77828
Ccr2	1.59	1.77828
Golph3	-1.23	1.7771
Strm///Actn1	0.882	1.77704
Pin1rt1	-1.27	1.77671
Plekho1	0.933	1.77671
Pxdn	0.94	1.76594
Sh3bgrl	0.938	1.76594
Txndc2	-1.09	1.76594
Fmo3	-1.1	1.76594
2310065H11Rik///2310057J18Rik	-1.23	1.76477
Dhcr24	-0.947	1.76477
Ror2	0.933	1.7645
Smg5	-1.27	1.7645
Eln	1.03	1.7645
Entpd2	-0.899	1.7645
Ppard	0.907	1.7645
Papolb	-0.941	1.76342
Dgat2	-1.12	1.7629
Tm9sf3	-1.4	1.7629
Slc22a4	-1.03	1.76127
Ttr	1.53	1.76127
Anxa3	1.14	1.75864
Serping1	1.14	1.7579
Ostf1	-1.35	1.7579
Ubl3	1.06	1.7579
Cyc1	1.07	1.7579
Car2	1.26	1.7579
Ifnar2	1.19	1.7579
Eef2k	0.944	1.7579
Anxa6	1.02	1.7577
Scn4b	-1.09	1.75608
Gchfr	-1.01	1.75458
Isyna1	0.878	1.75458
Parp9	1.02	1.75458
Slc38a1	1.02	1.75368
Neo1	-0.917	1.75326
Sycp1	-0.924	1.75015
H2-Q5	1.23	1.74723
Eif3f	-1.27	1.74362
Phyhipl	-1.1	1.74173
Ccnb2	0.946	1.74089
Ncf2	1.31	1.73343
Slc2a13	-1.54	1.73209
Tubgcp3///Carhsp1	0.992	1.7319
Kif13a	-0.91	1.7319
Prl5a1	-0.837	1.7319
Xdh	0.906	1.7319
Gcnt3	1.71	1.73102
Csf3r	0.872	1.72979
2810408I11Rik	-0.991	1.72979
D10Wsu159e	-1.06	1.72979
Ccl9	1.62	1.72979
Camkk1	-0.868	1.72979
Hsp90b1	1.15	1.72979
Kifap3	-1.16	1.72759
Kdr	0.93	1.72604
Slc25a45	1.47	1.72393
Eng	0.904	1.72194
Cfh	1.06	1.7211
Fscn3	-0.919	1.7211
Grn	0.972	1.72102
Emcn	0.885	1.72102
Col1a1	0.99	1.72102
Nt5dc1	-0.872	1.71988
Nkx2-4	-1.07	1.71964
Coch	-1	1.71588
Keg1	1.23	1.71585
1700026H06Rik///Map7	-1.19	1.71542
Spon1	0.908	1.71542
Zfp57	1.02	1.71542
Bnip3	0.912	1.71409
Paxip1	-1.23	1.70946
Ufd1l	-1.07	1.70892
Smpdl3a	1.03	1.70892
Efhb	-1.08	1.70892
Gm8783	-1.03	1.70892
Aig1	-1.05	1.70539
Gpx1	0.908	1.70539
Ccnf	-1.06	1.70539
Pola1	-0.946	1.70033
Ube2s	1.03	1.70033
Cfp	1.14	1.70027
Coa3	0.889	1.70027
H2-Eb1	1.32	1.69943
Smpd1	-1.15	1.69897
Pigyl	0.888	1.69654
5530601H04Rik	0.972	1.6949
Omt2b	-1.01	1.6949
1700009C05Rik	-0.898	1.69463
Emilin1	0.99	1.69463
Myh6	1.18	1.69463
Casp3	0.901	1.69463
LOC102642808///Ngfrap1	0.974	1.69433
Atp5j2	0.878	1.6943
Mbp///Ctbp2	-0.95	1.69415
1700022F17Rik	-1.08	1.69282
Abcc1	-0.941	1.69059
Tdrp	-0.999	1.69059
Lce3e	0.948	1.6901
Psmb9	1.57	1.6901
Dnajb3	0.949	1.6901
Col3a1	0.988	1.6901
Serpinh1	0.95	1.68814
Efnb1	-1.12	1.68814
Abat	0.85	1.68808
Otub2	-0.957	1.68467
Il10rb	1.2	1.6845
Actc1	0.863	1.68384
Gm5523///Gapdh	0.82	1.68271
Svil	0.879	1.68161
Psmb8	1.13	1.68035
Stc2	1.3	1.68035
Nenf	0.866	1.68035
Klhl7	-0.93	1.68035
Stab1	1.29	1.67572
Col15a1	-1.05	1.67509
NRGN	0.821	1.67483
Hspbap1	1.01	1.67483
Rasl2-9	0.824	1.67483
Gng2	0.945	1.67483
Fgl2	0.932	1.67469
Gimap4	1.15	1.67292
Gm1070	-0.941	1.67045
Mmp9	1.04	1.666
S100a11	0.898	1.66454
Csrp1	0.915	1.66416
Rcn3	0.869	1.66209
Fam162a	0.912	1.66126
Glb1l2	-0.852	1.66109
Far1	0.848	1.65989
Flrt2	1.09	1.65889
Pdzk1ip1	0.846	1.65766
Muc1	0.899	1.65766
Dnajc2	-0.836	1.65766
Bcl2a1a	1.08	1.65323
1700071M16Rik///Pla2g7	1.14	1.65315
Gata1	1.26	1.65135
CACNA1B	0.913	1.64887
Pglyrp1	1.91	1.64887
Zyx	0.886	1.64717
Nup37	0.847	1.64697
Nek6	0.86	1.64624
Cpe	1.48	1.64624
Acta2	0.989	1.6461
Loxl1	1.06	1.64247
Pds5b	-1.32	1.64247
Il9r	-1.21	1.64247
Tagln2	0.856	1.64247
Rbak	-0.877	1.64247
Alad	-0.832	1.64133
Ccnb1	1.05	1.64097
Ly86	1.03	1.64082
Sh3glb1	-0.992	1.63882
Il7r	-1.02	1.63695
Tgfbi	0.91	1.63543
Tspan32	1.11	1.63543
Myl6	0.926	1.63373
Igfbp5	-1.13	1.63307
Wnt7b	1.04	1.63284
Chchd6	-0.806	1.63284
Mycl	-1.12	1.63158
Map3k3	-0.799	1.63158
Tagln///Pcsk7	0.78	1.63116
Snap23	0.975	1.63033
Il1rl2	-0.865	1.62909
Tor4a	-1.03	1.62899
Arsa	0.878	1.6287
Sys1	-0.853	1.6287
Armcx3	0.877	1.6287
Atp5g3	0.942	1.6287
Wdr47	-1.34	1.6287
Hsd17b4	1.01	1.6287
Casp9	-1.01	1.6287
Tmem225	-1.49	1.6287
Apoh	0.799	1.62731
Hspb1	-0.932	1.62724
Slc3a2	-1.26	1.62662
Ly6c1	1.04	1.62395
Ccdc149	0.982	1.62352
Ufsp2	1.11	1.62291
Galnt10	1.01	1.62291
Sis	-0.971	1.62251
Rgs19	0.798	1.62242
Casp6	0.933	1.62242
Cfap126	-0.879	1.62242
D1Ertd799e	-1.14	1.62242
Arl3	0.874	1.6223
Irf8	1.27	1.6223
Ubap2l	-0.886	1.62143
Marcksl1	1.29	1.61866
Edem3	-0.814	1.61653
Irf1	1.15	1.61519
Wfdc21	-1.12	1.61519
Tpbpa	-0.873	1.61386
Tmem55a	1.07	1.61368
Slc12a4	-1.05	1.61368
Lyzl6	-0.784	1.61368
Tor1aip2	0.806	1.61277
Gm3960///Usp47///D7Ertd602e	0.927	1.60972
Meis3	0.789	1.60959
H19	5.25	1.60678
AV051173	1.25	1.60678
Rab39b	0.909	1.60678
Zbtb17	0.898	1.60678
F3	0.888	1.60573
Cpsf2	-0.971	1.60518
Fabp9	-0.865	1.60413
Plk1	-0.973	1.604
Caml	-1.03	1.60189
Dapp1	0.915	1.60189
Tgif1	0.895	1.60155
Rps17	0.957	1.60088
Angel1	-1.03	1.60088
Kcnk7	-1.01	1.60051
Trbv13-2	0.902	1.60051
Cphx3///Cphx2///Cphx1	-0.922	1.60051
Gipc2	-0.792	1.59891
C77872	-1	1.59891
Usp36	1.19	1.59846
Arpc1b	0.822	1.59771
Kdf1	-0.89	1.59607
Nf1	-1	1.59607
Lrrc6	-0.85	1.59542
Fn1	1.09	1.59428
1700017G19Rik	-0.825	1.59339
Espl1	-0.867	1.59339
Dhx37	-0.945	1.59155
Mllt6	0.955	1.59132
2310050C09Rik	-0.931	1.58925
Wdr34	0.935	1.58741
Ube2v1	0.762	1.58741
Spp1	1.28	1.58708
Ggps1	-1.07	1.58708
Prps1	0.927	1.58619
Thbs1	1.01	1.58619
Alx3	1.05	1.58619
Dkk1	0.821	1.58619
Krtcap2	1.01	1.58604
2810428I15Rik	-0.885	1.58587
Slc9a3r2	0.944	1.58528
Arfgap3	0.993	1.58528
Bhlha15	0.801	1.58528
Xirp1	-0.98	1.58395
Prelp	1.1	1.58395
Lce1g	-0.835	1.58228
Ndufa3	1.07	1.58228
Pkig	1.35	1.58228
Syk	0.942	1.58052
Ttll10	-1.06	1.58052
AI464234///Gm2a	0.871	1.58036
Clec4b1	1.7	1.58036
C4a///C4b	1.48	1.57781
Cdv3	-0.816	1.57781
Rpl7l1	1.06	1.5763
H2-DMa	1.03	1.57587
Gm4719	-0.83	1.57587
Sod3	1.18	1.57587
5730458M16Rik///Cd302	1.01	1.57587
Fabp2	1.54	1.575
Ifng	-0.973	1.57407
GRIN2B	-0.845	1.57346
LOC102642216///Gnai2	0.801	1.57311
Smpx	0.938	1.57253
D14Ertd170e	-0.971	1.57129
Acsbg1	-0.918	1.57129
Igfbp4	0.842	1.57044
Fbxw27	-0.917	1.57044
Sri	0.798	1.56923
Paqr5	-0.818	1.56923
Prkd2	-0.747	1.56923
Postn	0.911	1.56539
Smarcb1	0.824	1.56539
Mc2r	-0.846	1.56539
Alox12b	-0.925	1.56463
Itga11	1	1.56463
Myd88	0.944	1.56463
Rassf8	0.787	1.56463
Gm5177	0.787	1.56425
Notch1	-0.924	1.56078
1700125H03Rik	-1.47	1.56078
Tmed9	1.09	1.56032
D15Ertd30e	-0.918	1.56032
Ucp2	0.896	1.55972
Apoa1	-2.07	1.55808
Ppic	0.79	1.55798
Ppp5c	-1.11	1.55442
Rnpep///Dnase1	0.991	1.55442
AU043415	-0.765	1.55441
C78226///Myh10	0.893	1.55297
Aak1	-0.812	1.55297
Nlrp4b	-1.09	1.55188
Gpx2	0.739	1.55143
Calr4	-0.991	1.55143
Nbl1	-0.854	1.54939
Msn	1	1.54939
Myh9	0.904	1.54722
Gsn	-0.773	1.54603
Tspan1	0.806	1.54578
Dclk3	-0.884	1.54578
Wipf1	0.887	1.54562
Fyb	0.779	1.54512
Camp	0.765	1.54496
Cfl1	0.924	1.54496
Gm15429///Aph1a	-0.756	1.54496
Sarm1	-0.955	1.54303
B930053N05Rik	-0.862	1.54303
Tgtp2///Tgtp1	2.36	1.54106
Fbxo36	-1.21	1.54088
Sgol2a	-0.895	1.54088
Rnmt	-0.797	1.54088
1700016D08Rik///Cluap1	-1.1	1.54088
Nupr1	-0.748	1.53902
Xrn2	0.888	1.53748
Metap2	-0.921	1.53748
Sfi1	-0.755	1.5361
Cideb	-0.945	1.5355
Serpinb1a	0.86	1.53491
Tmem37	0.916	1.53491
Lbp	0.825	1.53491
Mafg	-0.884	1.53179
Txnrd3	-0.89	1.53179
Man2b2	0.897	1.52406
Selplg	0.81	1.52406
Cdh1	-0.836	1.52406
Serpina1c///Serpina1b///Serpina1a	1.2	1.52406
Rpusd3	0.897	1.52406
Aco2	0.951	1.52406
Pigq	1	1.52315
Foxj3	-0.819	1.52308
Rfpl4	-1.11	1.52217
Nid2	0.958	1.52217
Cep72	-0.887	1.52186
Birc3	0.829	1.52144
Fam3c	-1.2	1.52144
LOC102641613///H2-K1	1	1.52129
Mt4	-0.751	1.52067
Mdh2	0.748	1.51876
Ptger4	-1.31	1.51832
Nvl	-0.88	1.51822
Lce1l	-0.987	1.51741
Tcf21	-0.903	1.51558
Celf2	0.893	1.51549
7030407O06Rik	-0.974	1.51474
Pim3	-1.67	1.51419
Mcam	0.896	1.51336
Upf2	-0.975	1.51336
Rps7	0.982	1.51314
Serf2	1.29	1.51055
Klf13	1.17	1.50602
Ppp1r12b	-1.22	1.50602
Arl14	-0.965	1.50602
Tlcd1	-0.815	1.50581
Ctsl	0.844	1.50581
LOC102632465///Gm13391	0.812	1.50497
Tbp	-0.72	1.50361
Pcsk6	-0.764	1.50089
D9Ertd167e	-1.39	1.50031
Aldoa	0.883	1.49901
Nr1h2	-0.796	1.49901
Tas1r3	-1.33	1.49901
Fgfbp1	0.733	1.49901
Pdpk1	-0.78	1.49837
Tep1	0.984	1.4962
Col1a2	0.914	1.4962
Prmt1	1.12	1.4962
Gjb3	-0.855	1.49461
Clps	1.46	1.49461
Gjb1	0.907	1.49461
Cyth2	0.776	1.49252
Nuf2	0.946	1.49252
Gmnn	0.933	1.49129
Lxn	-0.8	1.48793
Dbn1	0.79	1.48585
Vegfa	0.873	1.48521
Fam81b	-0.737	1.4845
Cnn3	0.872	1.4845
Lama4	1.02	1.48329
D8Wsu26e	-0.933	1.48205
Cd14	1.22	1.48205
Emp3	0.993	1.48182
Med11	0.995	1.48166
Cers5	-0.787	1.4803
Abcb7	-0.856	1.48011
Mrpl1	0.894	1.47677
Rhox9	-0.984	1.47595
Stil	-0.786	1.47595
Rps29	1	1.47548
Klhl32	-1.02	1.47361
Prx	-0.732	1.47093
Gm2518///Taf6l	1.03	1.47093
Pgk1	1.1	1.47093
Sh3bgr	1	1.47093
Rpl27a	0.772	1.46949
Ssr4	0.711	1.4675
Lrp1	0.932	1.46586
Lrrc34	0.838	1.46579
Spata32	-0.894	1.46361
Gm4482///Uck1	-0.9	1.46361
Cited4	-1.31	1.46236
Gm21975///Evi2b///Evi2a	0.875	1.46236
Mgp	1.1	1.46217
Krtap3-3	-0.774	1.46178
Gsto1	0.786	1.46134
Flna	0.8	1.46134
Bpgm	0.824	1.46123
Gm21685///Entpd4	-1.1	1.46102
Zxdc	-1.23	1.46042
Serpinb6a///Ripk1	0.705	1.46042
Fam83h	-0.893	1.45916
Gm19935	-1.58	1.45916
Hsp90aa1	0.834	1.45874
Cst8	-0.765	1.45668
Elk3	0.924	1.45568
Rab11a	-1.17	1.45568
Apobec1	0.918	1.45539
Myl9	0.744	1.45504
Tmem56	-0.739	1.45446
Inpp5k	1.29	1.45446
Esrra	-0.899	1.45246
Srp72	0.796	1.45246
Wnt1	-1.1	1.45157
Hnrnpd	0.736	1.45065
Sprr2j-ps	1.27	1.45026
Zfas1	0.988	1.45026
5830454E08Rik	-0.766	1.45023
Tcp11x2	-0.735	1.44987
Erh	0.854	1.44987
Hbb-y	3.28	1.44987
Krt19	0.989	1.44987
Tomm40l	0.737	1.44982
AU022490	-0.866	1.44924
Kcnd2	-1.01	1.44854
Slc39a8	0.999	1.44699
Tcf25	0.759	1.44699
Sra1	0.959	1.44695
Fxyd4	-1.32	1.44695
Sgpl1	-0.868	1.44695
Eno1b///Eno1	0.783	1.44693
Ttc39c	-0.768	1.44693
Cmklr1	-0.772	1.44537
Pdzd9	0.799	1.44537
Pdia4	1.08	1.44519
Nek2	0.792	1.44519
Ccl19	0.758	1.44519
Tbx3	-1.12	1.44519
Pcca	-0.764	1.44518
Rtfdc1	0.741	1.4451
Cd63	0.83	1.44508
Msrb1	0.893	1.44481
Cd320	0.841	1.44481
Trdmt1	1.01	1.44357
Dcbld2	0.724	1.44297
Tdp1	-1.67	1.43962
Vps4a	0.876	1.4394
Wars	0.764	1.4394
Rnf122	0.848	1.43914
Stra13	0.778	1.43856
Idh1	0.854	1.4373
Mrps6///Slc5a3	1.2	1.43612
Brdt	-0.885	1.43612
Elmo2	-1.35	1.43537
Ube2b	1.09	1.43516
Ly6e	0.826	1.43277
Bik	-0.819	1.42994
Rsph9	1	1.42967
Rgs14	-1.15	1.42919
Wdr46	-0.869	1.42761
Trmt2a	0.785	1.42725
St6galnac2	-0.832	1.42725
Etfb///Vsig10l	0.94	1.42664
Tmem159///4930560O18Rik	-1.32	1.42664
Ceacam5	-0.85	1.42664
Sod2	0.745	1.42637
4930534H18Rik	-0.791	1.42637
Tsc22d1	0.815	1.42547
Secisbp2l	-0.866	1.42397
Palld	1.26	1.42385
Mboat2	-0.721	1.42385
Sfrp2	0.978	1.42294
D6Ertd87e	-1.32	1.42287
Cntn3	-1	1.42251
Ets1	-0.834	1.42144
Ttc17	1.12	1.41776
Commd1	0.771	1.4159
Rnaset2a	1.1	1.41422
Atp6v0a4	-0.761	1.41344
Prdm5	0.882	1.41323
Prkg1	0.752	1.41223
Gpam	-0.901	1.40809
Tex12	-0.687	1.40535
Cep170b	-0.931	1.40535
Trim62	-0.846	1.40535
Tnfaip3	-1.44	1.40535
Nsg1	0.872	1.40535
Psme1	0.915	1.40535
Tmem256	0.859	1.40458
Pitpna	0.716	1.40427
Maged2	0.808	1.40392
Selk	0.728	1.40317
Ppp1r18	0.815	1.40295
Supt20	-0.81	1.40291
Txn1	0.83	1.40248
Nrp2	0.998	1.40232
Maged1	0.704	1.40232
4930544D05Rik	-0.793	1.40023
Ppp1r2-ps7	-0.683	1.39971
Tm4sf1	0.707	1.39869
Hbb-bs///Hbb-b2	-1	1.39787
Zmat5	0.942	1.39673
Hbegf	0.781	1.39673
Ppp2r5d///Mea1	-0.723	1.39571
Itga7	1.39	1.39368
Cryab	0.81	1.39348
Ppat	0.72	1.39348
Hsf5	-0.838	1.39255
Abca1	1.11	1.39255
Sdhaf2	0.677	1.39133
Rps12	0.77	1.39133
Vwa5a	0.673	1.38953
D8Ertd572e	-1.45	1.38909
Jak2	0.869	1.38909
Colec12	0.693	1.38909
Ppib	0.698	1.38909
Esr1	-0.817	1.38909
Sorl1	0.765	1.38909
Fam151a	-0.784	1.38909
Tmco1	0.85	1.38909
2900052L18Rik	1.09	1.38724
Snta1	0.741	1.38724
Nme1	1.15	1.38724
Egfl6	0.906	1.38724
Ddit3	1.04	1.38672
Oas1g	-0.762	1.38557
Phf11d	0.943	1.38359
1700016P22Rik///1700027A15Rik	-0.815	1.38347
Gm3448///Gm3417///Tcte3	-1.48	1.38347
D15Ertd154e	-0.91	1.38347
Rpl41	0.788	1.38336
Cdkn1b	0.853	1.38323
Cyp2b19	-0.871	1.38323
C87414	-1.32	1.38306
Fas	-0.666	1.38276
Nit1	-0.987	1.38276
Fam131a	0.997	1.38276
Il11ra1	0.817	1.38276
5930433N17Rik	0.864	1.38242
Mov10	0.663	1.38087
Cypt12	-1.16	1.38087
Gm10796///Ccdc73	-0.827	1.38052
Cd74	1.05	1.38052
Sncg	-0.674	1.38052
LOC105242488///Tjap1	-1.22	1.38052
Eef1a1	0.726	1.38023
Erich3	-0.823	1.38023
Muc13	0.817	1.37993
AU022751	-0.78	1.37993
Ncan	-0.671	1.37993
Cited1	-0.779	1.37967
Ctsd	-0.674	1.37967
Myl3	0.677	1.37967
Haus2	-0.876	1.37967
Slc52a3	-0.835	1.37967
Cox7b	1	1.37967
Arl5a	-0.789	1.37911
Prss21	-0.8	1.37911
2700060E02Rik	0.694	1.37867
Siah2	-0.766	1.37867
Rer1	0.704	1.37828
Wwtr1	0.876	1.37795
Hilpda	0.822	1.37742
C1s1	1.18	1.37742
Ptprz1	0.855	1.37742
Igsf10	0.712	1.37681
4930500E03Rik///Pick1	-0.772	1.3765
Med17	-0.792	1.3756
B3galt4	0.846	1.37555
Ccdc53	1.07	1.37481
Gadd45a	0.699	1.37481
C79461	-0.699	1.37449
Ccl25	-0.694	1.3737
2700094K13Rik	0.784	1.3737
Hax1///Gm14270	0.693	1.3737
Me1	-0.892	1.37333
Grb7	-0.7	1.3732
Mplkip	-1	1.37233
Efhd2	0.715	1.3719
Tcf4	0.701	1.3719
Asb1	0.748	1.37045
Cdkn2c	-0.706	1.37045
Taldo1	0.828	1.37045
Fap	-0.799	1.36778
Mmp7	-0.672	1.36777
Melk	0.871	1.36777
Nes	-1.11	1.36577
D2Ertd122e	-0.958	1.36577
Hdlbp	1.26	1.36577
Dmrtb1	0.818	1.36577
Msmo1	1.23	1.36523
Polr2b	0.697	1.36523
1700018P22Rik	-0.66	1.36367
Chmp5	0.711	1.36367
Ctsh	0.729	1.36342
AU018466	-0.87	1.36144
Psap	0.657	1.36131
Fcgbp	1.07	1.36079
2010106C02Rik	-0.866	1.35912
Robo1	0.771	1.35912
Snrpe	0.871	1.35852
Duoxa2	-0.742	1.35701
Patl1	-0.728	1.35589
Kpnb1	0.884	1.35589
Meg3	0.817	1.35502
Pdia3	0.725	1.35502
Rrp7a	1.05	1.35502
C1qtnf4	-0.742	1.35476
Psg26	-0.674	1.35345
Urah	1.12	1.35345
Eif2s2	-0.904	1.35207
Twistnb	-0.722	1.35179
E130014H10Rik///Slc1a3	1.23	1.35084
Ccl4	0.885	1.35054
Vdac3	0.839	1.35054
Myadm	0.974	1.35054
Plin4///Hdgfrp2	0.872	1.34866
Ehf	0.94	1.34789
Uqcrh	0.723	1.34789
Ica1l	-0.906	1.34789
Col6a3	0.733	1.34785
Myl12b	0.704	1.34705
Foxq1	-0.763	1.34705
Nxph4	-0.927	1.34705
Rpn2	0.959	1.34705
2610029K11Rik	-0.748	1.34705
Chst11	0.692	1.34705
Calm2	0.761	1.34705
Tmeff2	-0.725	1.34693
Psg16	-0.671	1.34486
Itga5	0.956	1.34461
Hspa13	0.892	1.34461
Med9os	-0.791	1.34324
Aurkb	0.687	1.34277
Reg1	1.15	1.34179
Slc16a2	0.661	1.34179
Rps9	0.688	1.34157
Lrp10	-0.794	1.34084
Cacna1a	-0.774	1.34084
Dynll1	0.779	1.33999
Actb	1.05	1.33957
Ddx26b	-0.67	1.33942
Lsm10	0.717	1.33886
Pfn1	0.766	1.33846
Adam5	-0.697	1.3382
Gpx2-ps1	0.918	1.3379
Bpifb2	-0.793	1.33755
Slc6a1	-0.675	1.33674
4933405O20Rik	0.674	1.33668
Rps24	0.749	1.33668
Rpl17	-0.683	1.33638
Cgnl1	-0.984	1.3361
Pofut2	0.669	1.33459
Stom	0.869	1.33459
Dynlrb2	0.802	1.33416
Ubl5///Fbxl12	1.08	1.33387
Ttl	0.721	1.33313
1700025M24Rik	-0.864	1.33228
Plin2	-0.647	1.33221
Cmtm6	-0.684	1.33202
Morc3	0.674	1.33049
Cst12	-0.781	1.33031
3110062M04Rik///Tmem140	0.828	1.32989
Rap1b	0.694	1.32889
Lpl	-0.815	1.32846
Ppp1r21	0.731	1.32723
Snhg10	-0.777	1.32723
Nxf2	-0.721	1.32648
Gm5941	-0.673	1.32648
Cmtm8	-0.647	1.32597
Apex1	0.707	1.32576
Dedd2	-0.674	1.32576
Ubqln2	-0.999	1.32519
Sbf1	-0.748	1.32384
AW743301///0610043K17Rik	-0.834	1.3232
Ahi1	-1.07	1.3232
Phactr3	0.798	1.32308
C79927	-0.776	1.32308
B4galt4	0.658	1.32201
Ppia	0.836	1.32201
Nus1	0.649	1.32201
Atp5b	1.07	1.32145
Kdm4c	-0.895	1.321
4930544G11Rik	0.795	1.321
Derl2	-0.686	1.321
Yipf2	0.818	1.31948
Stat1	1.16	1.31924
Nsun2	-0.925	1.31807
Zfp703	-0.731	1.31807
Atp6v0a1	0.797	1.31778
Exosc1	0.853	1.31738
F13a1	0.818	1.31738
Mmp16	-0.795	1.31699
Timm8b	1.12	1.31659
Stk16	0.813	1.31493
Nmd3	0.672	1.31493
Calr	0.644	1.31493
1810030O07Rik	-1.05	1.31457
Dppa1	-0.762	1.31401
Lect2	0.752	1.31375
Hspa8	0.732	1.31343
Lrpap1	0.774	1.31247
Tbc1d20	-0.733	1.31247
6330537M06Rik///Ifi30	1.16	1.31247
Ube2cbp	-0.768	1.30986
Rbbp4	0.643	1.30858
Chia1	0.826	1.30805
Tgm2	0.771	1.30805
Kcnn2	-0.852	1.30805
Prm3	-0.757	1.30753
Crip1	0.822	1.30717
Ube2h	-0.857	1.30664
Dkkl1	-0.843	1.30643
Pitx2	-0.858	1.30643
Srm	-0.868	1.30594
Ccdc80	-1.04	1.30594
4930511M18Rik///Lelp1	-0.789	1.30392
Cct7	0.858	1.30384
Crtc1	-0.654	1.30347
Zfp142	0.847	1.30328
Sarnp	0.664	1.30274
Asb3	-0.661	1.30274
Rnf17	-0.75	1.30274
Strc	0.782	1.30274
Arpc2	0.787	1.30272
Actg1	0.69	1.3022
Fabp4	0.874	1.30176
Ctsk	1.11	1.30046
Ddx50	-0.823	1.30027
Lrrc17	0.78	1.30002
Brinp3	-0.798	1.30002
1500026H17Rik	-0.908	1.30002
Gpr62	-0.677	1.30002
Nfkbib	-0.793	1.30002
Snrpg	0.933	1.30002
Synj2	-0.706	1.29976
Prr13	0.663	1.29976
Fcgr2b	0.866	1.29976
Gpx8	0.658	1.29946
Snx22	0.725	1.2991
Blmh	0.798	1.29898
Anpep	0.858	1.29898
Dnajc30	-0.762	1.29844
Ppp1ca	-0.882	1.29549
Hacd4	0.797	1.29546
Wt1	0.793	1.29537
Ndufa4	0.921	1.29528
Itgal	-0.725	1.29481
Spam1	-0.881	1.29327
Wbscr16	-0.651	1.29321
Nsmce1	0.76	1.29268
Mrpl33	0.721	1.29177
Zc3h6	-0.748	1.28995
Rad51ap2	-0.709	1.28743
Tmem206	0.724	1.28739
2310061I04Rik	-1	1.28726
Malat1///Ramp2	0.906	1.28621
Gpn2	-0.85	1.28621
Rac1	0.763	1.28621
Pard6b	-0.665	1.28466
Mtdh	0.632	1.28381
Kdelr2	0.631	1.28301
Rpl35	0.854	1.2816
Clta	0.659	1.28156
Spns2	-0.77	1.28138
Sox17	-0.678	1.28138
Tsta3	0.679	1.28138
Hspd1	-0.77	1.28138
Itgb1bp1	0.672	1.28138
Tfeb	-0.824	1.2812
Cisd2	0.739	1.27938
Rab40c	0.789	1.27929
Cldn6	-0.899	1.27904
Rec114	0.75	1.27904
Siah1a	-0.63	1.27904
Srp14	0.625	1.27882
Qk	0.892	1.27771
BC023829	-0.712	1.27655
Grcc10	0.736	1.27529
Sox21	-0.75	1.27505
Plp1	-0.723	1.27478
Matn1	1.47	1.27478
Lilr4b	-0.83	1.27397
AI197427///Pdcd6ip	-0.764	1.27397
1810011H11Rik	-0.749	1.27378
Gm9112	-0.916	1.27209
Cap1	0.686	1.27209
Snora2b///2610028H08Rik///Kansl2	-0.723	1.27206
D7Ertd128e	0.616	1.27206
Hapln4	-0.876	1.27182
Abhd18	0.801	1.27167
Zkscan8	0.762	1.27167
Prlr	-0.629	1.27167
Iqgap1	0.716	1.27133
Cwc15	0.713	1.27133
Cbx7	-0.66	1.27133
Stmn2	0.667	1.27133
Fcgr1	0.614	1.27098
Sypl	0.725	1.27098
Nid1	0.665	1.27098
Hspe1	0.68	1.27088
Prmt7	-0.687	1.27087
Smc1a	0.64	1.27024
Cycs	0.642	1.2701
St3gal1	0.994	1.2701
Plcl2	0.612	1.2701
Adgre1	0.72	1.2701
Gtf3c3	1.17	1.2701
Vars2	0.748	1.26868
Mpped2	-0.77	1.26868
Gcat	0.749	1.26868
Dnm2	-0.919	1.26868
Vsnl1	0.622	1.26451
Slc39a4	-0.752	1.26451
Aspn	0.868	1.26444
Tax1bp3	0.708	1.26384
Ywhah	0.696	1.26374
Ephx2	0.794	1.2635
Mutyh	-0.762	1.26303
Fem1b	0.678	1.26244
BC061237	-0.796	1.26242
Il17d	-0.896	1.26062
Basp1	-0.759	1.26044
Ctag2	-0.741	1.25906
Batf	-0.811	1.25797
Cox5b	0.65	1.25782
Clcn2	-0.824	1.25778
Tm4sf20	0.856	1.2577
Caprin1	0.655	1.25671
Hpgd	-0.673	1.2567
Ptgds	0.652	1.25658
AW112010	0.984	1.25618
Zmynd12	-0.653	1.25618
Ttk	0.948	1.25477
Lbx2	-0.649	1.25375
Cdyl2	0.947	1.25365
Pard3	-0.607	1.2513
Mrpl51	0.679	1.25115
Upk1a	-0.729	1.25095
Gfer	0.755	1.25095
Cxx1b	0.86	1.25087
Tnnt3	0.978	1.25034
Rgs5	0.947	1.25034
Far2	-1.06	1.24938
Klf4	-0.744	1.24937
Rorc	-0.813	1.24937
Creld1	1.03	1.24906
Apeh	0.775	1.24878
Yrdc	0.969	1.24839
Gm10570///Fabp3	1.21	1.24832
Kif9	0.67	1.24832
Tmed3	0.641	1.24832
Smdt1	0.617	1.24832
Tarbp2	0.602	1.24832
Abhd17c	1.13	1.24759
Rps21	0.656	1.24719
Cxcl10	1.99	1.24712
Gnpnat1	0.733	1.24701
Rps27l	0.638	1.24701
Rplp2	0.853	1.246
Gm12338	0.653	1.246
Ndufc1	0.754	1.246
Raly	-0.603	1.24456
Procr	0.793	1.24417
Ghrh	-0.736	1.24405
Atp5e	0.675	1.2434
Sec14l2	-0.688	1.24239
D3Ertd568e	-0.874	1.2416
Rabep1	0.863	1.24154
Mpst	-0.71	1.24095
Farsb///Cirbp	-0.735	1.24095
Oosp3	-0.71	1.24014
Mapkapk5	-0.736	1.24014
Gpr160	-0.613	1.24014
Hacd2	-0.725	1.23977
Marco	1.04	1.2391
Gsdma2	-0.86	1.2391
Ogfod2	0.691	1.2391
Twist2	0.767	1.2391
Pnrc2	0.883	1.2391
Haus6	-0.633	1.2391
Abcf3	-0.619	1.23757
l7Rn6	0.688	1.23693
Hnrnpc	0.713	1.23693
Btrc	1.21	1.23596
1110020A21Rik///Ppm1b	0.705	1.23437
Tpm4	0.814	1.23402
Trappc1	0.805	1.23365
AI606797///Acbd4	-0.736	1.23259
Adgrf5	0.682	1.23217
Rsu1	0.796	1.23211
Amotl2	-0.632	1.23151
Chid1	0.661	1.23151
Tmem208	-0.783	1.23151
Rgs3	0.615	1.23151
Bpifa6	-0.876	1.23151
Fam46b	-0.679	1.23151
Tbc1d10a	-0.798	1.23151
Tmem164	-0.706	1.23151
Pln	0.92	1.23147
Rps8	0.813	1.23133
4930509E16Rik	-0.844	1.23133
C920009B18Rik///H60a	-0.63	1.2305
Rps13	0.817	1.23042
Kcnj12	-1.48	1.23042
Hspa5	0.818	1.23042
Gzma	-0.864	1.23042
Gm41819	-0.705	1.22976
Hs3st3b1	-0.681	1.22909
4930562C15Rik	-0.681	1.22909
Npc2	0.686	1.22895
Kif18a	-0.776	1.22895
Gm5512	-0.812	1.22867
Rps15a	0.675	1.22867
Coro1b	-0.675	1.22833
Sytl4	0.604	1.22831
Anp32b	0.801	1.22815
Hsd3b7	0.61	1.22707
44990	-0.749	1.22575
AU023762	-0.685	1.22575
Krt36	-0.805	1.22566
Pex7	-0.909	1.22493
A130040M12Rik	0.892	1.22483
Slc4a2	-0.711	1.22429
Cachd1	-0.606	1.22427
Ebp	-0.924	1.22325
Keap1	-0.803	1.22224
4921523L03Rik///Cdhr4	-0.779	1.22073
Spns1	-0.606	1.22073
Poc5	-0.869	1.22071
Ethe1	-0.626	1.22067
Trim47	-0.742	1.22067
AA407782	-0.656	1.22007
Pafah1b3	0.667	1.21945
1700084K02Rik///Dnmbp	-0.609	1.2186
Cuta	0.651	1.21852
Cyb5d2	-0.687	1.21852
Cnpy2	0.647	1.21837
LOC619378///C230091D08Rik///Ube3a///Srebf2///P3h3	-0.78	1.21779
Rps4l	0.631	1.2172
Glrx	1.14	1.2172
Nedd8	0.794	1.21651
Ttc9	0.74	1.21651
Morf4l1-ps1///Morf4l1	0.866	1.21651
Espn	-0.617	1.21651
Mtpn	-0.682	1.21528
Gm5601///Ppp1cc	-0.729	1.21519
Ptpn9	-0.929	1.21519
Fam214b	-0.624	1.21519
Anapc4	0.641	1.21519
Ostc	0.68	1.21519
2310022B05Rik	-1.26	1.21519
Gm26806	-0.642	1.21519
Iah1	0.868	1.21449
Rangap1	0.731	1.21398
Mnt	-0.6	1.21381
Pex3	-0.659	1.21353
9030025P20Rik///Gm3255///Ermard	0.601	1.21353
Pogk///Tada1	-0.622	1.21353
Wbp1	-0.793	1.21353
Rabggtb	0.919	1.21353
Tspan3	0.596	1.21353
1700029B22Rik	-0.823	1.2127
Gm16133///Fancc	0.68	1.2127
Gm4316///Dpep1	0.951	1.21196
Wnt6	0.579	1.21112
B4galt1	0.669	1.21112
Isg20l2	-1.35	1.21079
Plk2	0.804	1.21061
Lif	-0.861	1.21061
Pkm	0.672	1.21061
Mcfd2	0.761	1.21041
Fam84a	-0.772	1.21041
Spert	-0.797	1.21041
D13Ertd224e	-1.36	1.21017
Eif2ak2	1.17	1.21009
Klk10	0.78	1.20998
Elf1	-0.898	1.20924
Ccdc122	-0.71	1.20915
Dnajc16	0.581	1.20914
Gm13103	-0.856	1.2088
Rhoa	0.668	1.20797
Lce1h	-0.629	1.20755
Ambp	0.65	1.20714
Mettl7a1	-0.792	1.20711
Mbd4	0.725	1.20644
Sprn	-0.662	1.20587
Snw1	0.819	1.20552
2610203C22Rik	-0.647	1.20552
1810015A16Rik	-0.788	1.20523
1600027J07Rik	-0.596	1.20523
Ralbp1	0.636	1.20523
Gm5219	-0.803	1.20513
A430091L06Rik///Nasp	0.597	1.20485
Plekha4	-0.684	1.20478
Stat3	0.583	1.20478
Firre	-0.726	1.20478
L3mbtl3///AU022077	-0.612	1.20471
Tmem258	0.642	1.20471
Ly6a	0.934	1.20465
Ncaph	0.64	1.20439
Hist2h2aa2///Hist2h2aa1	-0.793	1.20423
Mrps7	0.759	1.20264
Arhgap24///2900056B19Rik	-0.681	1.20264
Tsc22d2	0.607	1.20248
Ints4	0.769	1.20248
Scarb1	0.611	1.20106
Zfp90	0.657	1.20106
Apoc4-apoc2///Apoc2	0.729	1.20106
Eef1g	0.645	1.20106
Pgm2l1	0.932	1.20106
Ube2c	0.638	1.20106
Mrfap1	0.836	1.20106
Fermt2	0.674	1.20013
Neto2	0.666	1.19997
Mllt1	-0.824	1.19976
Pros1	0.691	1.19976
Mrps17	0.735	1.19941
Fkbp11	0.708	1.19929
Serpina1e	0.689	1.19929
Sgce	0.594	1.19866
Myo9a	0.721	1.19767
Car4	0.905	1.19714
Frk	0.999	1.19714
Nr2c1	0.6	1.19652
Vcan	0.659	1.19642
Fasn	-0.644	1.19512
Rora	-0.682	1.19491
Ndufa4l2	0.966	1.19445
C130074G19Rik	-0.598	1.19316
Krt27	0.917	1.19304
Entpd5	-0.645	1.19205
Sec22b	0.624	1.19195
C77949	-0.63	1.19173
1700024K11Rik	-0.749	1.19173
Asic2	0.698	1.19137
Glmp	0.803	1.19102
Scn7a	0.808	1.1898
Cd40lg	-0.717	1.18972
Oat	0.646	1.18953
Smn1	0.97	1.18918
Psmd10	0.64	1.18918
Gm3636	0.888	1.18909
Coprs	0.84	1.18876
Ercc3	0.764	1.18867
Lgals3	-0.607	1.18781
Cfl2	-0.917	1.18781
Ssx2ip	-0.672	1.18731
Teddm3	0.623	1.18671
Rfc1	-0.709	1.18561
Sh3bgrl3	0.652	1.18559
Hoxb5os	-0.722	1.185
Ctnna1	0.783	1.18469
Casd1	0.737	1.18457
D6Wsu163e	0.625	1.18457
45178	0.749	1.18391
Gucy1a3	0.929	1.18363
Laptm4a	0.649	1.1832
Rb1	-0.649	1.18312
Fnbp4	0.708	1.18307
4930402H24Rik	0.601	1.18307
Mrps12	0.864	1.18307
2010109K09Rik	0.772	1.18279
Pdap1	0.647	1.18234
Myc	0.66	1.18121
Spata33	-0.651	1.18121
B3gat2	-0.669	1.18121
AA409025	-0.903	1.18121
Clec14a	0.751	1.18062
F630201L12Rik///Dok2	-0.67	1.18048
Lpgat1	0.594	1.17924
Wasl	0.567	1.17864
Lce1m	-0.667	1.17863
Pxk	0.598	1.17863
Serpinb9	0.603	1.17863
Prl3d1	-0.797	1.17863
G6pc3	-0.589	1.17863
Sparc	0.654	1.17863
Hsbp1l1	-0.641	1.17855
Srebf1	-0.725	1.17815
Uxt	0.802	1.17815
Ldb2	0.702	1.1777
Topors	-0.685	1.1777
Spata24	0.721	1.17744
Lyrm2	0.941	1.17698
Qars	0.785	1.17698
4930558C23Rik	-0.639	1.17698
Tnpo3	0.711	1.17698
Foxn3	1.35	1.17546
Ajuba	-0.743	1.17546
Atat1	0.815	1.17477
Lima1	0.745	1.17477
Tmem14c	0.59	1.17453
Ezh1	0.988	1.17417
Syt7	-0.997	1.17393
Rpl5	0.59	1.1738
Hrc	0.64	1.1738
Dnah3	-0.756	1.1738
Lamp3///Ppid	0.662	1.17365
D5Ertd605e	-0.673	1.17365
Thegl	-0.696	1.17341
1110038B12Rik	0.632	1.1733
Cers4	-0.744	1.1733
1810043G02Rik	-0.572	1.1733
Flt1	-0.586	1.1733
Tmem261	0.677	1.17299
Mrps16	0.649	1.17299
Sorcs3	0.617	1.17275
Rpa1	-0.68	1.17275
Wfdc2	0.705	1.17275
Kdm7a	0.647	1.17275
Umodl1	-0.706	1.17214
Cplx1	-0.766	1.172
Olfr976	-0.836	1.172
Ngp	0.616	1.172
Bola1	-0.598	1.172
Chst2	0.768	1.172
Ing5	-0.858	1.17194
Psenen	0.627	1.17168
Plekhd1os	-0.599	1.17168
Gap43	1.08	1.17168
Phka2	-0.609	1.17144
Srsf2	0.652	1.17122
Krt14	0.629	1.17095
S100a6	0.785	1.17095
Bax	0.716	1.16996
Anp32a	-0.591	1.16996
Speer4e///Gm9758///Gm17019	-0.686	1.16973
Naa10	-0.695	1.16969
Kprp	-0.609	1.16969
Hsd17b13	0.758	1.16913
Eogt///Nfatc2	-0.644	1.16847
Pcna	0.64	1.1681
Cyb5b	-0.626	1.16765
Tef	-0.892	1.16764
D3Ertd254e	-1.07	1.16764
Lancl1	-0.673	1.16709
Pea15a	0.65	1.16637
E330037G11Rik	-0.571	1.16637
Atg4d///Kri1	-0.678	1.16637
Acadl	0.672	1.16637
Rplp2-ps1///Wdr89	0.647	1.16625
Clic1	0.596	1.16625
Lrig2	-0.601	1.1662
9930012K11Rik	-0.656	1.16481
Il17rc	-0.703	1.16463
Cmbl	0.777	1.16443
Mfsd3	-0.687	1.16422
Timeless	0.905	1.16297
Nub1	0.725	1.16297
Plac8l1	-0.97	1.16241
Arsb	0.995	1.16241
Gsta4	-0.908	1.1623
Sdad1	-0.611	1.1623
Emd	-0.615	1.1623
Prkab2	-0.676	1.1623
Gpx3	0.737	1.1623
Greb1	-0.735	1.16221
Tysnd1	-0.671	1.1619
Taf12	0.846	1.16158
C77027	-0.908	1.16054
Armc6	0.621	1.16048
Mettl6	0.59	1.16004
Nme7	-0.605	1.15982
Atf4	0.73	1.15912
1700019P21Rik	-0.863	1.15894
Rhoj	0.869	1.15828
Dffa	-0.728	1.15819
Dnah7c	-0.907	1.15738
Folh1	0.648	1.1571
Phax	0.567	1.1571
Akr1c18	-0.827	1.15707
Rfng	0.568	1.15642
Abcc2	-0.849	1.15642
Ercc2	-0.677	1.15606
Tgoln2///Tgoln1	-0.722	1.15563
Slc31a1	-0.622	1.15559
Actr8	0.716	1.15555
Pltp	0.756	1.15512
Med29	-0.639	1.1543
Dap3	-0.663	1.15425
Bub1	0.673	1.15397
Gstm1	0.634	1.15397
Tmem65	-0.562	1.15376
Tigar	-0.911	1.15299
Tuft1	-0.589	1.15283
D830035I06///Atp5k	0.601	1.15259
Atg2a	-0.67	1.15223
Scg5	-0.795	1.15196
Slc7a4	0.557	1.15169
St8sia2	0.648	1.15169
2310034G01Rik	-0.628	1.15169
Ndufs8	0.877	1.15169
1700019J19Rik	-0.842	1.15169
Zbtb18	0.8	1.15087
Trnp1	-0.601	1.15082
Clca3a1	0.626	1.15082
Airn///Igf2r	0.556	1.15046
Tnfrsf1b	0.822	1.14961
Ksr1	0.596	1.14894
Ten1	-0.733	1.14877
Igsf3	0.61	1.14782
Aldoart2	0.679	1.14698
Cfap45	-0.732	1.1462
Arxes2	0.623	1.14583
Nacc2	-1.01	1.14538
Meig1	-0.679	1.14538
Fahd2a	1.07	1.14538
Bnip1	0.728	1.14526
Spata3	-0.762	1.14526
Txndc15	0.832	1.14463
Tusc2	-0.696	1.14415
C430049A07Rik///Fndc3b	0.941	1.14387
Cpeb3	-0.617	1.14322
Rfk	0.581	1.1429
Hyal2	0.67	1.14248
Mrpl48	0.847	1.14211
Vps29	0.672	1.14197
Tob1	-0.749	1.14118
Ikbip	0.565	1.14043
Cts8	-0.788	1.14043
Egr2	-0.741	1.14043
Fam199x	-0.735	1.1397
Bcl2a1c	0.584	1.1397
Tbl3	0.67	1.13949
Pmm1	-0.756	1.13927
A4galt	0.608	1.13906
Taf10///Ilk	0.709	1.13857
Car3	0.661	1.13841
Rpl37	0.605	1.1381
Lasp1	0.823	1.1381
Tfb1m	-0.605	1.1381
Top1	0.602	1.13761
Sppl2a	0.635	1.13761
Pecam1	0.921	1.13746
Fam57a	0.699	1.13704
Tmed2	-1.37	1.13704
2700097O09Rik	0.713	1.13704
H2-DMb1	0.814	1.13704
Arsg	-0.646	1.1359
Mgst3	0.576	1.1359
Serpini2	1.04	1.13557
Gm11213	-0.773	1.13546
1700129C05Rik	-0.711	1.13527
Snrnp70	0.649	1.13527
Lsm3	0.711	1.13527
Aldh7a1	0.574	1.13497
Fosl2	-0.919	1.13472
Ccna2	-0.654	1.13472
Fzd3	-0.841	1.13366
Rasef	0.654	1.13332
Gbp2	0.672	1.13332
Atg9a///Mbnl2	0.907	1.13331
Arrb2	0.652	1.13269
Ndufb2	0.607	1.13269
Tmem218	-1.02	1.13269
Kif2a	-0.606	1.13268
P4hb	0.637	1.13268
Cxxc5	-0.848	1.13268
Krtap6-2	-0.624	1.13268
Esrp1	-0.706	1.13268
1700006H20Rik	0.628	1.13268
LOC105243176///Frg1	-0.595	1.13268
AI605151///1700001L05Rik	-0.752	1.13268
Gna13	-0.836	1.13143
Atp5f1	0.825	1.13018
Apod	0.85	1.13018
Rpl19	0.631	1.13018
Thbd	-0.693	1.12905
Ephb6	-0.623	1.12905
Cox8a	0.621	1.12905
Dcp1a	-0.714	1.12905
Nnat	1.92	1.12905
Gm2065///Hmgn3	0.669	1.12892
Dst	0.698	1.12888
Akap9	-0.57	1.12886
Vegfc	-0.718	1.12828
Garem	-1.35	1.12818
Ssmem1	-0.614	1.12818
Inpp4a	0.654	1.12818
Cela1	0.671	1.12818
Msx2	-0.694	1.12734
Bag3	-0.562	1.12734
Abi3bp	0.614	1.12734
Sord	0.95	1.12734
Cish	-0.651	1.12702
Rrp1b	-0.567	1.12693
Cryzl1	1.46	1.12552
Cxcl13	0.866	1.1245
Atp6v0c-ps2///Atp6v0c	0.599	1.1245
Ly6g6c	-0.651	1.12386
Gm34055	-0.552	1.12323
Calu	0.617	1.12208
Hdac1	0.567	1.12208
Slc9a3r1	-0.59	1.1215
Rock1	0.565	1.12086
Ctbp2	0.557	1.12058
Rpp25l	0.611	1.12058
Sh3bp5	0.755	1.11951
Rpl18a	0.636	1.11909
Tns2	-0.836	1.11888
Ntm	0.613	1.11851
Allc	-0.623	1.11838
Usp16	0.687	1.11815
S100a10	0.665	1.11699
Abracl	0.626	1.11677
Ubac2	-0.828	1.11595
Xbp1	0.567	1.11595
Lipg	-0.884	1.11595
Wnt4	-0.655	1.11566
Taf7	-0.759	1.11535
Pik3r1	-0.789	1.11535
Ublcp1	1.05	1.11535
Drg1	0.751	1.11535
C330024C12Rik	-0.64	1.11535
Pdlim3	0.883	1.11535
Dstn	0.987	1.11535
Lmf1	0.856	1.1144
1700019B03Rik	-0.615	1.1144
Gm12072	-0.752	1.1144
Gpnmb///Wdr6	0.544	1.11437
Mogat1	-0.763	1.11384
AU020206	0.702	1.11322
Prl7b1	-0.733	1.11251
Olfml2b	0.858	1.11175
Cox17	0.759	1.11157
Mettl5///Ssb	-0.768	1.11115
Gpx7	0.542	1.11103
Rps6	0.664	1.11023
AA407175	-0.709	1.10972
Gm10724	-0.772	1.10972
Lhfpl2	0.55	1.1091
Npas2	0.841	1.1091
Olfml3	0.633	1.1091
Khk	-0.622	1.1091
1110013I04Rik	-0.771	1.10891
Gm13084	-0.796	1.10841
1700015H07Rik	-0.582	1.10765
Rps18	0.578	1.10719
Sdcbp	0.596	1.10637
A330042M18Rik///Ap1b1	-0.593	1.10551
Abcb8	-0.652	1.10416
D10Ertd126e	-0.619	1.10353
Ltb4r1	0.768	1.10325
S1pr1	0.736	1.10243
Crabp2	-0.783	1.10241
Mphosph6	1.02	1.10225
9430029E18Rik	-0.628	1.10196
Olfm1	0.63	1.10196
Znrf2///2610209C05Rik	-0.613	1.10182
Pde8a	0.955	1.1014
Scamp2	-0.748	1.10101
Zfp735	-0.667	1.10051
Tmem45a	-0.774	1.09986
Adra1b	-0.833	1.09986
Zfand4	-0.784	1.09933
Atp1b1	0.59	1.09909
Apold1	0.735	1.09848
Trp53inp2	0.545	1.09846
Gfpt1	0.591	1.09748
AA408705	-0.597	1.09703
Tm9sf1	-0.647	1.09654
Sh3kbp1	0.54	1.09652
Trappc13	0.811	1.09633
Uqcr10	0.569	1.09605
C1ra	-0.701	1.09525
C030043A13Rik///Txndc12	0.78	1.09519
Ska2	0.665	1.09497
Chmp2a	-0.671	1.09489
Ttll8	-0.801	1.09386
Thap2	-0.925	1.09373
Fdft1	-0.614	1.09324
Jun	-0.807	1.09309
Sub1	0.559	1.09273
Snord15b///Rps3	0.728	1.0926
Acp6	-0.556	1.09241
Cnn1	0.664	1.09147
Ywhae	0.592	1.09147
Gja1	-0.899	1.09139
Gm3776///Gsta1	-0.579	1.09131
Wdr54	-0.62	1.09128
Hypm	-0.554	1.0912
Osbpl1a	-0.702	1.09089
Celf4	-0.616	1.09067
Brat1	-0.895	1.09033
Myo5c	-0.609	1.08986
0610040J01Rik	-1.1	1.08974
Baz2a	-0.706	1.08924
Nudt21	0.583	1.08924
Por	-0.624	1.08886
Commd7	0.889	1.08807
Gm21053///Pou5f1	-0.743	1.08798
Igdcc3	-0.604	1.08782
Pdia2	0.682	1.08762
Sigmar1	0.806	1.08722
Cldn11	0.742	1.08661
Ifi27l2b	0.678	1.08564
Dlg3	-0.795	1.08546
Nudt14	0.679	1.08546
Abhd14a	-0.539	1.08494
Pnliprp1	-2.87	1.08469
Cyp2j6	-0.531	1.08467
Zfand5	0.807	1.0837
Prdx1	0.807	1.0837
Mat1a	-0.56	1.08362
Vti1a	-0.553	1.0827
Xab2	0.56	1.08258
Psmg1	0.878	1.08167
H2-DMb2	1.05	1.08165
Lrrc27	-0.804	1.08124
Tinagl1	0.61	1.08082
Fcgrt	0.55	1.08003
Slc39a10	-0.582	1.07946
Snap25	0.915	1.07946
Dnttip1	0.66	1.07946
1700030C12Rik	-0.773	1.07946
Swt1	0.66	1.07946
Gm15421	0.552	1.07911
Zic4	-0.748	1.07861
Litaf	0.557	1.07861
Prkcsh	0.68	1.07861
1700110I01Rik	-0.753	1.07861
Sh3gl2	-0.611	1.07833
D1Ertd704e	-0.671	1.07778
1110058D11Rik	0.679	1.0769
Pdxp	0.838	1.07674
Jmjd4	-0.632	1.07674
Sec61g	0.607	1.07635
1700034J05Rik	-0.753	1.07576
Brd2	-0.562	1.07504
Lrrc28	-0.538	1.07504
S100a13	0.555	1.07472
Slc43a3	0.809	1.07469
Agfg1	0.65	1.07456
Nppb	1.04	1.07428
Sh3bp5l	-0.565	1.07428
Dnajb4	-0.579	1.07428
Tmem170	-0.666	1.07428
Ltf	0.748	1.07396
Msi2	0.643	1.07294
Dcun1d1	0.656	1.07294
1700028P14Rik	0.763	1.07234
Gm11175///Jund	-0.779	1.07234
1110059E24Rik	0.57	1.07234
Il7	-0.648	1.07214
Cenpa	0.648	1.07198
Cacng6	0.717	1.0714
Arhgef2	0.569	1.07107
Obox2	-0.847	1.07084
Prpf19	0.591	1.07084
Sdhb	0.528	1.07016
Spata2	-0.543	1.06997
Foxc2	0.693	1.06956
Peg3	0.709	1.06928
Nsdhl	-0.604	1.06928
Fah	0.603	1.06925
Ass1	-0.708	1.06905
Mef2c	0.624	1.06851
Pdha1	0.583	1.06851
Tspo	0.885	1.06785
Prkcdbp	-0.552	1.06687
Shroom2	-0.589	1.06687
Serpinf2	0.627	1.06671
Sertad3	0.644	1.06626
Pomp	0.636	1.06626
Slc38a4	0.704	1.06626
Nudcd2	0.563	1.06517
9430034N14Rik///Tor1aip1	0.652	1.06517
Cisd1	-0.576	1.06496
Tdo2	-0.809	1.06492
Nr2f1	-0.69	1.06452
Tpm3	0.741	1.0643
Aup1	-0.569	1.06428
Ptpn1	0.713	1.06371
Mvd	-0.559	1.06371
1700010N08Rik	-0.786	1.06371
Capza2	0.728	1.06246
2010103J01Rik	-0.539	1.06242
Tpp2	0.57	1.06174
Anxa5	0.629	1.06166
Pgam1-ps1///Pgam1	0.621	1.05973
Idh3b	0.718	1.05925
Cdk1	0.814	1.05925
Homer2	-0.736	1.05909
AU021895	-0.732	1.05798
AU021880	-0.745	1.0567
H13	-0.69	1.05592
Ndc80	0.793	1.05573
Sh3bgrl2	0.583	1.05573
Itpkb	-0.625	1.05573
Gstp1	0.593	1.05573
Rps11	0.55	1.05573
Ltn1	-0.531	1.0557
Rhoc	0.576	1.0557
Prelid1	0.582	1.05562
Sphk1	-0.624	1.05534
Sptbn1	0.805	1.05497
Dpagt1	-0.901	1.05487
Slc1a2	-0.581	1.0547
Spdye4b	-0.679	1.0547
BC055308	0.699	1.0547
Serpinb11	-0.818	1.0544
D17Wsu92e	-0.59	1.05432
Idh3a	0.85	1.05413
Tph2	-0.538	1.05403
Stx4a	-0.691	1.054
Nlrp5	0.512	1.054
Chgb	0.667	1.05399
Retsat	-0.684	1.05323
Cyp17a1	-0.615	1.05287
Fbxw24	-0.688	1.05287
Azin1	0.769	1.05287
Tmod3	0.842	1.05247
Morf4l1	0.606	1.05235
Ccni	-0.757	1.05193
Dnm1	-0.871	1.05131
St18	-0.761	1.05072
Eprs	0.749	1.05017
Parm1	0.578	1.05
Trub1	-0.588	1.04924
Ltc4s	-0.589	1.04812
Rad17	0.734	1.04678
Cox6a2	0.57	1.04584
Reep6	-0.585	1.04549
9430083M05Rik///Rpl22	0.793	1.0453
Ccl17	-0.665	1.04522
Sep15///9430014F16Rik	0.564	1.04522
Spg20	0.688	1.04522
C330027C09Rik	0.54	1.04522
Lnx2	-0.791	1.04522
Pi4kb	-0.566	1.04497
Def8	-0.61	1.0449
Coq10a	-0.514	1.04439
Rif1///Neb	-1.92	1.04425
Tnks2	0.644	1.04425
Mllt3	0.651	1.04412
Zfyve19	-0.561	1.04409
Cpne3	0.778	1.04319
Cpt1a	-0.911	1.04313
Atg3	-0.535	1.04313
Naalad2	-0.581	1.04297
Trmt1	0.876	1.04214
Gars	0.798	1.04193
Spanxn4	-0.579	1.04163
Mrpl30	0.587	1.04104
Gatb	-0.613	1.04058
Mreg	-0.751	1.04054
Cox6c	0.563	1.04006
Ralb	0.726	1.04004
9530059O14Rik	-1.38	1.03957
Tirap	0.601	1.03892
Psrc1	0.535	1.03892
F8a	-0.604	1.03838
4932703K07Rik///Hsp90aa1	0.582	1.03832
Chd7	-0.931	1.03815
C79685	-0.712	1.03666
Fastkd2	0.67	1.03601
Serpinb9f	-0.651	1.03587
Trappc2l	0.555	1.03582
Sumo3	0.547	1.03545
Col18a1	0.56	1.03545
Acp2	0.71	1.03479
Rad23b	0.569	1.03479
Fam129b	-0.539	1.03479
Tecr	-0.543	1.03474
Hps4	-0.668	1.03422
Eed	-0.543	1.03376
Pank2///Rnf24	0.744	1.03376
Cnrip1	-0.824	1.03283
9430038I01Rik	-0.819	1.03281
Hnrnpa2b1	0.752	1.03281
Trp53	-0.572	1.03261
Itm2c	0.529	1.0326
Adamtsl5	0.65	1.03238
Esam	0.517	1.03229
Galnt11///Tspan9	-0.594	1.03229
Gm5296///N4bp2os	-0.6	1.03229
D1Ertd811e	-0.939	1.03192
Actn2	-0.631	1.03192
Mta3	-0.643	1.03152
Herc4	-0.604	1.03134
Lipf	-0.675	1.03121
Rpl37a	0.701	1.03121
Bcl2l1	0.594	1.03115
Rpl31	0.607	1.03115
Lpcat3	-0.507	1.03115
Cyp7b1	0.802	1.03079
Ccr1	-0.788	1.03063
AV039307	0.616	1.03063
Ccdc64	-0.697	1.03063
Skp1a	0.519	1.03018
Gpr1	-0.593	1.02978
Mllt4	-0.553	1.02944
Fpgt	-0.557	1.02944
Tbx20	-0.59	1.02934
Trim3	-0.569	1.02918
1700001O22Rik	-0.833	1.02818
Gorasp1///Wdr48	0.524	1.02771
Rap1a	0.536	1.02738
Ybx1	0.543	1.02738
Gsn///Mthfd2	0.615	1.02738
Mrpl49	0.707	1.02667
1700007L15Rik	-0.608	1.02667
Lrrc9	-0.563	1.02667
Higd1a	0.567	1.02643
Slc7a7	0.687	1.02539
D7Ertd495e	-0.542	1.02412
Smox	0.64	1.0241
Acsl6	0.545	1.0241
Rmnd5b	-0.564	1.0241
Spata45	-0.651	1.0241
Ptgs2	-0.676	1.02394
Pcmt1	0.617	1.02374
Tap2	0.672	1.02341
Phf6	1.05	1.02244
Gtf2f1	-0.736	1.02139
Mok	0.622	1.02119
Snrpd1	0.624	1.02119
Klf17	-0.603	1.02119
Vkorc1l1	0.537	1.02119
Ermp1	-0.572	1.02119
Myf6	0.817	1.02119
Ubr3	-0.529	1.02083
Exosc5	-0.515	1.02083
Pdlim1	-0.623	1.0204
Rexo2	-0.621	1.02037
Otx2	0.503	1.02035
Klhl21	-0.728	1.02035
BC022960	-0.534	1.02027
Bace1	0.849	1.0198
Cox7a2	0.544	1.01947
Nsmce4a	0.636	1.01947
Lamp2	0.565	1.01934
Rhox5	-0.519	1.01898
AI464131	0.56	1.01898
Iscu	-0.651	1.01898
Tsx	-0.605	1.01898
Khsrp	0.525	1.01898
Nanos1	-0.655	1.01852
Myef2	0.591	1.01852
Dcn	0.614	1.01788
Orc1	-0.63	1.01788
Exoc8	0.648	1.01788
Tbc1d9	-0.591	1.01743
D5Ertd579e	-0.532	1.0173
Nadk	-0.599	1.01726
Arhgef25	0.629	1.01616
Tanc1	-0.596	1.01559
2210010C04Rik	0.655	1.01557
Ccdc39	-0.616	1.01539
Smarce1	-0.715	1.01507
Rnf144a	-0.68	1.01507
Pik3r4	-0.536	1.01482
AU022434	-0.612	1.01482
Ddx21	-0.53	1.01338
Dek	0.863	1.01298
Ilkap	0.841	1.01213
Zbed3	0.595	1.01154
AU018552	-0.681	1.01145
Cog8///Pdf	0.657	1.01111
Amz2	-0.64	1.01089
Zcchc9	0.741	1.0106
Nutf2-ps1	0.521	1.01059
Rpl22l1	0.631	1.01026
Cfdp1	0.623	1.00912
Thsd7a	0.657	1.00912
Megf9	-0.548	1.00901
Slc6a8	-0.541	1.00892
Dnhd1///Timm10b	0.652	1.00891
Vamp5	0.611	1.00811
Spdef	0.998	1.00802
Egfl7	0.612	1.0078
1700029M03Rik	-0.672	1.00764
Zcchc3	0.986	1.00749
Ackr1	0.742	1.00749
Ermard	0.746	1.00738
Orc6	0.652	1.00732
Btg4	-0.519	1.00697
Slc16a1	0.59	1.00697
Gtf2h5	0.826	1.00661
Ttc4	0.578	1.00543
Ptpra	0.61	1.00526
Eif3k	0.537	1.00526
1700123O20Rik	-0.542	1.00505
1700012D16Rik	-0.569	1.00505
Haao	0.549	1.00505
Pkib	-0.642	1.00483
Rrnad1	0.56	1.00483
Cetn3	0.636	1.00483
Pfkl	0.561	1.00483
[truncated: 7,960 more rows]
