# Supplementary material for: Negative regulation of lymphangiogenesis by Tenascin-C delays the resolution of inflammation
Source: iScience. 2025 Jan 6;28(2):111756. doi: 10.1016/j.isci.2025.111756 (PMC11803235; doi:10.1016/j.isci.2025.111756)
Supplement: Table S3. Altered expression of angiogenesis-related genes in lymphatic endothelial cells treated with Tenascin-C, related to Figure 5 [file mmc4.xlsx]

## Sheet: Sheet1
Gene	LogFC
EGF	4.56
PLG	3.09
HGF	2.4
SERPINF1	2.03
CCL11	1.9
PGF	1.7
MMP2	1.63
MMP14	1.54
ANGPT1	1.4
TNF	1.37
ERBB2	1.35
TYMP	1.2
NOTCH4	1.2
FIGF (VEGFD)	1.05
FGFR3	1.05
ANGPTL4	1.04
NRP1	1
FN1	0.99
ENG	0.94
TGFB1	0.94
PROK2	0.92
CDH5	0.91
TGFA	0.9
ITGAV	0.86
PTGS1 (COX1)	0.86
TIMP2	0.85
KDR (VEGFR3)	0.84
TIE1	0.81
THBS1 (TSP-1)	0.75
PLAU	0.72
CCL2	0.7
SPHK1	0.66
TGFBR1	0.66
EFNA1	0.64
FLT1 (VEGFR1)	0.64
TEK (TIE2)	0.62
NRP2	0.54
PDGFA	0.54
EFNB2	0.5
EPHB4	0.5
FGF2	-0.51
IL8 (CXCL8)	-0.51
TGFB2	-0.66
ADGRB1 (BAI1)	-0.68
CXCL9	-0.74
ANGPT2	-0.79
F3	-0.83
VEGFC	-0.86
ID1	-0.9
LEP	-1.49
CXCL10	-3.98
PF4	-6.43
TNF	-7.23
